# Supplementary material for: Multidimensional Generalized Partial Preference Model for Forced-Choice Items
Source: Psychometrika. 2025 Nov 13;90(5):1907–36. doi: 10.1017/psy.2025.10054 (PMC12805200; doi:10.1017/psy.2025.10054)
Supplement: Furr and Fu supplementary material [file S0033312325100549sup001.zip]

Archive with 4 entries (4 files):
- SOM_A_Additional_Tables_Model_Comparison.docx
- SOM_B_mgppm_centered.stan
- SOM_B_MGPPM_paper.R
- SOM_B_MGPPM_Paper_Function.Rdata
