# Supplementary material for: Multidimensional Generalized Partial Preference Model for Forced-Choice Items
Source: Psychometrika. 2025 Nov 13;90(5):1907–36. doi: 10.1017/psy.2025.10054 (PMC12805200; doi:10.1017/psy.2025.10054)
Supplement: Furr and Fu supplementary material [file S0033312325100549sup001.zip › SOM_B_mgppm_centered.stan]

data {

  int<lower=1> n_items;
  int<lower=1> n_persons;
  int<lower=0,upper=6> y[n_persons, n_items]; // Item response: 1-6; 0: missing

  int<lower=1> Q[n_items, 3]; // Dimension for each statement
  matrix[n_items, 3] V;       // Valence for each statement

  vector[2] prior_alpha;     // Log normal mean and sd for alphas
  vector[2] prior_beta;      // Normal mean and sd for betas
  real<lower=0> prior_lkj;   // LKJ prior for ability correlation matrix

}

transformed data {

  int n_dims = 0;            // Number of dimensions
  matrix[6, 3] D;            // Design matrix for discrimations and difficulties

  for (i in 1:n_items) for (j in 1:3) {
    n_dims = max(n_dims, Q[i, j]);
  }

  D[1,] = [ 2, 1, 0 ];
  D[2,] = [ 2, 0, 1 ];
  D[3,] = [ 1, 2, 0 ];
  D[4,] = [ 0, 2, 1 ];
  D[5,] = [ 1, 0, 2 ];
  D[6,] = [ 0, 1, 2 ];

}

parameters {

  matrix<lower=0>[3, n_items] alpha_raw;
  matrix[2, n_items] beta_raw;
  vector[n_dims] theta[n_persons];
  cholesky_factor_corr[n_dims] L_Omega;

}

transformed parameters {

  matrix[3, n_items] alpha = alpha_raw .* V';
  matrix[3, n_items] beta;

  beta[1, ] = rep_vector(0, n_items)';
  beta[2, ] = beta_raw[1, ];
  beta[3, ] = beta_raw[2, ];

}

model {

  for (i in 1:n_items) {

    // These computations are the same within an item
    matrix[6, 3] m1 = D * diag_matrix(alpha[, i]);
    vector[6] m2 = D * beta[, i];
    int d[3] = Q[i, 1:3];

    for (p in 1:n_persons) if (y[p, i] > 0) {
      y[p,i] ~ categorical_logit(m1 * theta[p][d] + m2);
    }

  }

  to_vector(alpha_raw) ~ lognormal(prior_alpha[1], prior_alpha[2]);
  to_vector(beta_raw) ~ normal(prior_beta[1], prior_beta[2]);
  theta ~ multi_normal_cholesky(rep_vector(0, n_dims), L_Omega);
  L_Omega ~ lkj_corr_cholesky(prior_lkj);

}

generated quantities {
  
  corr_matrix[n_dims] Omega = multiply_lower_tri_self_transpose(L_Omega);
  
}
