# Supplementary material for: Multidimensional Generalized Partial Preference Model for Forced-Choice Items
Source: Psychometrika. 2025 Nov 13;90(5):1907–36. doi: 10.1017/psy.2025.10054 (PMC12805200; doi:10.1017/psy.2025.10054)
Supplement: Furr and Fu supplementary material [file S0033312325100549sup001.zip › SOM_B_MGPPM_paper.R]

#Supplemental Online Material B: R Code Used in Paper

#R Code for the following functions: 
#1. Simulate test data based on the MGPPM for Triplets and Tetrads.
#2. Estimate MGPPM on Triplets and Tetrads using MML-EM.
#3. Estimate MGPPM on Triplets using MCMC.
#4. Estimate TIRT on Triplets in Mplus, transform TIRT's item parameter estimates from
#	Mplus to M2PL's item parameters, and set up a mirt object of class SingleGroupClass
#	for M2PL with item parameters fixed to the transformed values. The mirt object can be 
#	used for further analyses by various functions in the mirt package. 
#5. Estimate Triplet-2PLM on Triplets using MML-EM.     
 
#set the working directory where the "SOM_MGPPM_Paper_Function.Rdata" file is saved, for example, "c:\MGPPM"
setwd("c:/MGPPM") 

#load functions (workspace)  
load("SOM_MGPPM_Paper_Function.Rdata")

#In the code below, the functions we wrote are explicitly specified or noted; all the other functions are from the mirt and other packages in R. 
#You can always use the "dump" function to see the source code of a function. For example,

dump("save", file="", control= NULL)

#MML-EM Estimation

#load library
library(mirt)
library(mvtnorm)
attach(mirt.new.envir)

##################################################################
#Functions to simulate triplet and tetrad data based on MGPPM 
#
#Description:
#Simulate MGPPM-Triplet and -Tetrad data based on specifications. 
#
#Usage:
#sim.MGPPM.Triplet(a=NULL, d=NULL, a.mean=NULL, a.std=NULL, d.mean=NULL, d.std=NULL, nf, nstate.per.f, theta.cor,
#dim, HPHN=T, Mix=T, mix.index=NULL, return.par=T, nsample=1000, nr.min=1)
#
#sim.MGPPM.Tetrad(a=NULL, d=NULL, a.mean=NULL, a.std=NULL, d.mean=NULL, d.std=NULL, nf, nstate.per.f, theta.cor,
#dim, HPHN=T, Mix=T, mix.index=NULL, return.par=T, nsample=1000, nr.min=1)
#
#Arguments:
#a -- vector of slope/discrimination (a) parameters of the statements by the order in a test, provided only if "a" is fixed
#b -- vector of intercept (d) parameters of the statements by the order in a test, provided only if "d" is fixed
#a.mean, a.std -- slope/discrimination (a) parameters' mean and std at normal (not log) scale, provided only if "a" is randomly draw by a lognormal distribution
#d.mean, d.std -- intercept (d) parameters' mean and std, provided only if "d" is randomly draw by a normal distribution; the first statement's intercept parameter
#			in each item is fixed to 0 for model identification. 
#nf --  number of factors/traits
#nstate.per.f --  number of statements measuring each factor/trait
#theta.cor -- theta/trait correlation matrix; theta/trait scores are assumed a standard multivariate normal distribution
#dim -- matrix of dimension/trait ID (1:nf) for each statement (column) in each item/block (row)
#HPHN -- T if the half of all items/blocks are all positive statements and half are negative
#Mix -- T if also simulate a dataset with items/blocks containing mixed positive and negative statements
#mix.index -- a two-column (for triplets) or three-column (for tetrads) index matrix to indicate which statements' "a" parameters should change signs: 
#	the first column is the item/block number, and the second and/or third column are the statement numbers within an item
#return.par -- T if return item parameters, F otherwise
#nsample -- number of examinees
#nr.min -- minimum number of responses in an item score category (>0)  

#Return:
#if Mix = F
#	if return.par = T, then return a list with three components: 
#		1. True item parameters: a (Nitem X 9) matrix with columns: a1 (discrimination for statement 1) d1 (slope for statement 1) dim1 (Trait ID measured by statement 1) a2 d2 dim2 a3 d3 dim3
#		2. True trait scores: a (Nsample X nf) matrix
#		3. simulated data: a (Nsample X Nitem) matrix with the following response coding (an item with Statements 1, 2, 3, or 4 in order)
#			Triplets: 
#			Statement Ranking	  Response code 
#			123 				1
#			132 				2
#			213 				3
#			231 				4
#			312 				5
#			321 				6
#
#			Tetrads:
#			Statement Ranking	  Response code 
#			1234				1
#			1243				2
#			1324				3
#			1342				4
#			1423				5
#			1432				6
#			2134				7
#			2143				8
#			2314				9
#			2341				10
#			2413				11
#			2431				12
#			3124				13
#			3142				14
#			3214				15
#			3241				16
#			3412				17
#			3421				18
#			4123				19
#			4132				20
#			4213				21
#			4231				22
#			4312				23
#			4321				24
#
#
#	else return a two-component list with #2 and #3
#else if return.par = T, then return a list with five components: #1-3 for nonmixed data, and #1 and #3 for mixed data.  
#	else return a three-component list with #2 and #3 for nonmixed data, and #3 for mixed data 
#		  
#############################################################   


#number of test takers
nsample <- 1000

#number of traits
nf <- 5

#number of statements measuring each trait
nstate.per.f <- 12

#number of items
nitem.Triplet <- nf*nstate.per.f/3
nitem.Tetrad <- nf*nstate.per.f/4

#intertrait correlation matrix
theta.cor <- dimcor.2PL.15F[c(1,6,8,11,13), c(1,6,8,11,13)]

#Triplets: the Nitem X 3 matrix is 2 X possible combinations of 3 out of 5 traits, 
#containing Trait ID measured by each statement in each item
dim.Triplet <- rbind(t(combn(nf,3)), t(combn(nf,3)))
colnames(dim.Triplet) <- paste0("dim", 1:3)

#Tetrads: the Nitem X 4 matrix is 3 X possible combinations of 4 out of 5 traits, 
#containing Trait ID measured by each statement in each item
dim.Tetrad <- rbind(t(combn(nf,4)), t(combn(nf,4)), t(combn(nf,4)))
colnames(dim.Tetrad) <- paste0("dim", 1:4)

#an index matrix to indicate which statements' slopes need to change signs 
mix.index.Triplet <-cbind(c(seq(1,10,2), seq(12,20,2)),c(1,2,2,3,3,1,2,2,1,3))
mix.index.Tetrad <-cbind(c(1:3, 12:15),rep(3,7), rep(4,7))

#generate two simulated datasets, one with same keyed direction and another with mixed keyed direction,
#in the low-slope condition used in the paper.

sim.data.Triplet <- sim.MGPPM.Triplet(a.mean=0.64, a.std=0.29, d.mean=-0.05, d.std=0.54, nf=5, nstate.per.f=12, theta.cor=dimcor.2PL.15F[c(1,6,8,11,13), c(1,6,8,11,13)],
dim=rbind(t(combn(nf,3)), t(combn(nf,3))), HPHN=T, Mix=T, mix.index=mix.index.Triplet, nsample=1000, nr.min=5)

sim.data.Tetrad <- sim.MGPPM.Tetrad(a.mean=0.64, a.std=0.29, d.mean=-0.05, d.std=0.54, nf=5, nstate.per.f=12, theta.cor=dimcor.2PL.15F[c(1,6,8,11,13), c(1,6,8,11,13)],
dim=rbind(t(combn(nf,4)), t(combn(nf,4)), t(combn(nf,4))), HPHN=T, Mix=T, mix.index=mix.index.Tetrad, nsample=1000, nr.min=1)


##################################################################
#Functions to estimate the MGPPM-Triplet and -Tetrad models using the MML-EM method 
#
#Description:
#Estimate the MGPPM-Triplet and -Tetrad models using the MML-EM method based on the mirt() function. 
#Set starting values: -1 for negative slope/discrimination, 1 for positive slope/discrimination, and 0 for intercept.
#Fix the intercept of the first statement in each item to 0.
#Estiamte intertrait correlations.
#For the MHRM method, the original mirt function estimates the MHRM SEs separately after the parameter estimation is done 
#and takes much longer time to obtain SE estimates than parameter estimates. 
#The mirt() function was modified so that item parameters and their SEs are estimated simultaneously. 
#
#Usage:
#mirt.MGPPM.Triplet(data,nf, dim, slope.sign, ...)
#
#mirt.MGPPM.Tetrad(data,nf, dim, slope.sign, ...)
#
#Arguments:
#data -- Nexaminee X Nitem data matrix
#nf --  number of factors/traits
#dim -- a Nitem-row matrix including trait ID measured by each statement in each item, with column 
#	names as "dim1", "dim2" and "dim3" for triplets and an addition "dim4" for tetrads. 
#slope.sign -- Nitem X 3 (triplets) or Nitem X 4 (tetrads) matrix contain the sign of each statement's slope in each item:
#	-1 for negative statement and 1 for positive statement
#... -- arguments passing to the mirt() function
#Return:
#an object of class SingleGroupClass returned from mirt()   
#
##########################################################################

#run the MML-EM estimation on the mixed-direction data with the MHRM method
f5.mix.Triplet <- mirt.MGPPM.Triplet(data=sim.data.Triplet[[5]],nf=5, dim=dim.Triplet, slope.sign=sign(sim.data.Triplet[[4]][,c("a1","a2","a3")]),
method='MHRM', large=T, SE=T)

f5.mix.Tetrad <- mirt.MGPPM.Tetrad(data=sim.data.Tetrad[[5]],nf=5, dim=dim.Tetrad, slope.sign=sign(sim.data.Tetrad[[4]][,c("a1","a2","a3", "a4")]),
method='MHRM', large=T, SE=T)

#run the MML-EM estimation on the same-direction data with the MHRM method
f5.same.Triplet <- mirt.MGPPM.Triplet(data=sim.data.Triplet[[3]],nf=5, dim=dim.Triplet, slope.sign=sign(sim.data.Triplet[[1]][,c("a1","a2","a3")]),
method='MHRM', large=T, SE=T)

f5.same.Tetrad <- mirt.MGPPM.Tetrad(data=sim.data.Tetrad[[3]],nf=5, dim=dim.Tetrad, slope.sign=sign(sim.data.Tetrad[[1]][,c("a1","a2","a3", "a4")]),
method='MHRM', large=T, SE=T)


#######################################################################
#Functions to extract item parameter estimates of MGPPM-Triplet and -Tetrad
#
#Description:
#Given a mirt object of MGPPM-Triplet or -Tetrad estimation, extract item parameter estimates to a desired form. 
#
#Usage:
#extract.par.MGPPM.Triplet(mirt.obj, dim, round2=T)
#
#extract.par.MGPPM.Tetrad(mirt.obj, dim, round2=T)
#
#Arguments:
#mirt.obj -- an object returned by the mirt function estimating MGPPM-Triplet or -Tetrad
#dim -- a Nitem-row matrix including trait ID measured by each statement in each item, with column 
#names as "dim1", "dim2" and "dim3" for triplets and an additional "dim4" for tetrads. 
#round2 -- logic, T = round item parameter estiamtes to two decimal points, F = no rounding  
#
#Return:
#Triplets: a Nitem X 9 matrix including item parameter estimates and trait ID for each statement in each item
#with column names a1, b1, a2, b2, a3, b3, dim1, dim2, dim3. 
#
#Tetrads: a Nitem X 12 matrix including item parameter estimates and trait ID for each statement in each item
#with column names a1, b1, a2, b2, a3, b3, a4, b4, dim1, dim2, dim3, dim4. 
#
#Note:
#Assume that in mirt.obj, item parameters associated with a trait, for example, trait 1,
#is labeled as "a1" for slope/discrimination and "d1" for intercept.    
#
##########################################################################
f5.mix.par.est.Triplet <- extract.par.MGPPM.Triplet(f5.mix.Triplet,  dim.Triplet[,c("dim1", "dim2", "dim3")])

f5.mix.par.est.Tetrad <- extract.par.MGPPM.Tetrad(f5.mix.Tetrad,  dim.Tetrad[,c("dim1", "dim2", "dim3", "dim4")])

#extract model convergence status
f5.mix.converge <- extract.mirt(f5.mix.Triplet,"converged")

#extract running time
f5.mix.time <- extract.mirt(f5.mix.Triplet, "time")

#extract loglikelihood
f5.mix.logLik <- extract.mirt(f5.mix.Triplet, "logLik")

#extract AIC
f5.mix.AIC <- extract.mirt(f5.mix.Triplet, "AIC")

#extract BIC
f5.mix.BIC <- extract.mirt(f5.mix.Triplet, "BIC")

#model fit test, M2*  
f5.mix.M2 <-  M2(f5.mix.Triplet, type = "M2*",calcNull = F, QMC = T)

#Estimate trait MAP scores 
f5.mix.score.est <- fscores(f5.mix.Triplet, method="MAP", full.scores.SE=T)

#Drasgow et al.'s (1985) "zh" item fit 
f5.mix.zh <- itemfit(f5.mix.Triplet, fit_stats ="Zh", na.rm=T, Theta=as.matrix(f5.mix.score.est[,1:nf]), QMC=TRUE)


#Chen and Thissen’s (1997) LD-X2 fit statistic for item pairs
 
f5.mix.LDX2 <- residuals(f5.mix.Triplet,Theta=as.matrix(f5.mix.score.est[,1:nf]),QMC=T )

#number of LD-X2 statistics with their transformed Cramer’s V values > 0.3
sum(abs(f5.mix.LDX2[upper.tri(f5.mix.LDX2, diag = FALSE)])>0.3)

#MCMC Estimation

#load "rstan"
library(rstan)

#rstan options
rstan_options(auto_write = TRUE)
options(mc.cores = parallel::detectCores())

##################################################################
#Function to Estimate MGPPM-Triplet Using MCMC 
#
#Description:
#Estimate the MGPPM-Triplet model using MCMC in the rstan package
#
#Usage:
#rstan.MGPPM.Triplet(data, dim, slope.sign, prior_slope, prior_intercept, prior_lkj_cor, model, chains, warmup, sample, init_r, 
#                    save_file = "")
#
#Arguments:
#data -- Nexaminee X Nitem data matrix
#dim -- a Nitem-row matrix including trait ID measured by each statement in each item, with column 
#	names as "dim1", "dim2" and "dim3". 
#slope.sign -- Nitem X 3 matrix contain the sign of each statement's slope in each item:
#	-1 for negative statement and 1 for positive statement
#prior_slope -- a numeric verctor including the mean and sd (at the log scale) of the prior lognormal distribution for slopes
#prior_intercept -- a numeric verctor including the mean and sd of the prior normal distribution for intercepts 
#prior_lkj_cor -- the shape parameter of the prior LKJ distribution for intertrait correlation matrix 
#model -- Stan model object
#chains -- number of MCMC chains 
#warmup -- number of burn-in samples
#sample -- number of samples after burn-in phase
#init_r -- scaling adjustment for default random starting values
#save_file -- string, name of the RDS file to save the fitted model; if "", no file saved
#
#Return:
#A List of 2
# $ parameters :List of 4
#  ..$ alpha: Nitem X 3 matrix containing slope estimates
#  ..$ beta : Nitem X 3 matrix containing intercept estimates
#  ..$ theta: Nexaminee X nf matrix containing trait score estimates
#  ..$ Omega: nf x nf matrix containing intertrait correlation matrix
# $ convergence:List of 7
#  ..$ rhat             :List of 4
#  .. ..$ alpha   : vector (3*Nitem elements) including rhat statistic for each slope estimate
#  .. ..$ beta_raw: vector (2*Nitem elements) including rhat statistic for each intercept estimate
#  .. ..$ theta   : vector (nf*Nexaminee elements) including rhat statistic for each trait score estimate
#  .. ..$ Omega   : vector (nf*(nf-1)/2) including rhat statistic for each intertrait correlation estimate
#  ..$ max_rhat         : max of rhat among all model parameters
#  ..$ bulk_ess         :List of 4, bulk effective sample size
#  .. ..$ alpha   : vector (3*Nitem elements) for each slope estimate
#  .. ..$ beta_raw: vector (2*Nitem elements) for each intercept estimate
#  .. ..$ theta   : vector (nf*Nexaminee elements) for each trait score estimate
#  .. ..$ Omega   : vector (nf*(nf-1)/2) for each intertrait correlation estimate
#  ..$ min_bulk_ess     : min of bulk effective sample size among all model parameters
#  ..$ converged        : logic, T = converged if max_rhat < 1.01 and min_bulk_ess > 400, otherwise F = nonconverged
#  ..$ seconds_total    : sum of the running times (seconds) of all chains
#  ..$ seconds_per_chain: Nchain X 2 ("warmup","sample") matrix containing running times for each chain's burn-in period and afterward, respectively 
#
##########################################################################

#create stan model object for MGPPM-Triplet; assume the model file, "mgppm_centered.stan", is under the current working directory
MODEL <- stan_model("mgppm_centered.stan", model_name = "MGPPM Centered")

#run the MCMC estimation on the mixed-direction data
f5.mix.MCMC.Triplet <- rstan.MGPPM.Triplet(data=sim.data.Triplet[[5]], dim=dim.Triplet, slope.sign=sign(sim.data.Triplet[[4]][,c("a1","a2","a3")]), 
prior_slope = c(0, 2), prior_intercept=c(0,3), prior_lkj_cor=4, model=MODEL, chains=4, warmup=4000, sample=4000, init_r=0.5, 
                    save_file = "")
#run the MCMC estimation on the same-direction data
f5.same.MCMC.Triplet <- rstan.MGPPM.Triplet(data=sim.data.Triplet[[3]], dim=dim.Triplet, slope.sign=sign(sim.data.Triplet[[1]][,c("a1","a2","a3")]), 
prior_slope = c(0, 2), prior_intercept=c(0,3), prior_lkj_cor=4, model=MODEL, chains=4, warmup=4000, sample=4000, init_r=0.5, 
                    save_file = "")

#Estimate TIRT on Triplet using Mplus

#load library
library(thurstonianIRT)
library(MplusAutomation)
attach(thurstonianIRT.envir)
library(matrixcalc)

#Use previously simulated triplet data with the same keyed direction: sim.data.Triplet

#the sign (direction) of each statement in each item
data_sign <- sign(sim.data.Triplet[[1]][,c("a1","a2","a3")])

#the ID of the trait measured by each statement in each item
data_dim <- rbind(t(combn(nf,3)), t(combn(nf,3)))

#Simulated Triplet data
data_code <- sim.data.Triplet[[3]]

#Transform Triplet data to an object of class "TIRTdata" in the ThurstonianIRT package
#The data object is used by fit_TIRT_mplus() in ThurstonianIRT to run TIRT in Mplus

data_rank_tmp <- apply(data_code, 1:2, switch, order(c(1,2,3)), order(c(1,3,2)), order(c(2,1,3)), order(c(2,3,1)), order(c(3,1,2)), order(c(3,2,1)))
data_rank <- matrix(as.vector(aperm(data_rank_tmp, c(2,1,3))), nr=dim(data_rank_tmp)[2])
colnames(data_rank) <- paste0("i", 1:ncol(data_rank))

block_info <- data.frame(
  block = rep(1:ncol(data_code), each = 3),
  items = colnames(data_rank),
  traits = as.vector(t(data_dim)) ,
  signs =  as.vector(t(data_sign))
)

blocks <- set_blocks_from_df(
  data = block_info,
  blocks = "block",
  items = "items",
  traits = "traits",
  signs = "signs"
)

data_long <- make_TIRT_data(
  data = data_rank , blocks = blocks, direction = "smaller",
  format = "ranks", family = "bernoulli", range = c(0, 1)
)

##################################################################
#Function to Fit TIRT models in Mplus 
#
#Description:
#This function is a revision of the fit_TIRT_mplus function in thurstonianIRT with 
#the following main improvements:
#1. Correct a bug that sets incorrect starting values on factor loadings in the original function
#2. Add options to 
#	A. set contraints on threshold, t2=t1+t3, for Triplets 
#	B. not estimate standard errors of item parameter estimates and Chi-square statistics
#	C. name Mplus temporary files
#	D. keep Mplus temporary files after the estimation is done
#	E. set max number of iteration in Mplus's estimation
#	F. fix intertrait correlation matrix during estimation
#	G. not estimate latent (factor) score
#
#Usage:
#fit_TIRT_mplus_n(data, iter = 1000, file_name = NULL, cor.trait = NULL, 
#    threshold.constraint3 = T, if.SE = F, if.score = T, if.del.mplus.file = T) 
#
#Arguments:
#data -- an object of class 'TIRTdata'. See make_TIRT_data in thurstonianIRT for documentation on how to create one
#iter -- the max number of iterations in the estimation in Mplus
#file_name -- root file name for the files of Mplus's input, output, data, etc.. If NULL, the system will generate a random root file name
#cor.trait -- intertrait correlation matrix; if NULL, the correlation matrix is estiamted; otherwise, the correlation matrix is fixed to it
#threshold.constraint3 -- logic, T = set threshold constraints for triplets 
#if.SE -- logic, T = estimate standard errors of item parameter estimates and Chi-square statistics 
#if.score -- logic, T = estimate latent (factor) socre in Mplus
#if.del.mplus.file -- logic, T = delete Mplus temporary files after the estimation is completed 
#
#Return:
#A 'TIRTfit' object from fit_TIRT_mplus in thurstonianIRT
#
##########################################################################

Triplet.TIRT.mplus.result <- fit_TIRT_mplus_n(data_long, iter = 1000,  cor.trait=NULL,
	threshold.constraint3=T,if.SE=F, if.score=T, if.del.mplus.file=T)

#Transform TIRT's item parameter estimates from Mplus to the item parameters of a multidimensional 2PL(M2PL) model, 
#and set up a mirt object of class SingleGroupClass for M2PL with item parameters fixed to the transformed values.

#the object of class 'TIRTdata' saved in the output of fit_TIRT_mplus_n
data <- Triplet.TIRT.mplus.result$data

#a matrix containing ID of the trait measured by each statement in each pair in TIRT
 
Dmatrix.2 <- matrix(as.numeric(unlist(subset(data, person == 1, c(trait1, 
        trait2)))), nc=2)

##################################################################
#Function to extract M2PL's item parameters and intertrait correlations 
#from the output of fit_TIRT_mplus_n 
#
#Description:
#Extract TIRT item parameters and intertrait correlations from the output of the fit_TIRT_mplus_n function.
#Transform TIRT item parameters to M2PL's item parameters. 
#
#Usage:
#extract.TIRT.par(fit) 
#
#Arguments:
#fit -- an object output from the fit_TIRT_mplus_n function
#
#Return:
#A list with 2 dataframe: The first one contains item parameters, and the second one contains intertrait correlations  
#	
#
##########################################################################
TIRT.par <- extract.TIRT.par(Triplet.TIRT.mplus.result)

#create intertrait correlation matrix
ntraits <- max(Dmatrix.2)
Trait.cor.TIRT <- diag(ntraits)
Trait.cor.TIRT[lower.tri(Trait.cor.TIRT, F)] <- TIRT.par[[2]][,3]
Trait.cor.TIRT <- t(Trait.cor.TIRT)
Trait.cor.TIRT[lower.tri(Trait.cor.TIRT, F)] <- TIRT.par[[2]][,3]

#check if the correlation matrix is positive definite, and continue setting up
#the mirt object only if the correlation matrix is positive definite
 
Trait.cor.pos <- is.positive.definite(Trait.cor.TIRT)

##################################################################
#Function to estimate a multidimensional 2PL (M2PL) model in mirt   
#
#Description:
#a wrapper function on mirt to estimate a multidimensional 2PL (M2PL) model  
#
#Usage:
#M2PL_run(data,Dmatrix, if.est.cor, par, Trait.cor, est.method,TOL=NULL,
#if.est.SE=F, if.Trait.cor.init=T,...) 
#
#Arguments:
#data -- a data matrix to mirt; see the document for the mirt function 
#Dmatrix -- a data matrix containing the ID of the trait measured by each statement in each item
#if.est.cor -- logic; T = estimate the intertrait correlation matrix, 
#		F = fix the intertrait correlation matrix to Trait.cor (see below) during estimation  
#par -- a matrix or dataframe containing the slope of each trait with variable names "a1", "a2", "a3", etc., 
#        and one intercept, "d12", for a M2PL model, which are used as starting values in the estimation
#Trait.cor -- intertrait correlation matrix, used as starting values when if.Trait.cor.init = T 
#		or as fixed values when if.est.cor=F. For other conditions, no need to provide Trait.cor.
#est.method -- same as the method argument in the mirt function
#TOL -- same as the TOL argument in the mirt function
#if.est.SE -- logic; T = estimate standard errors of item parameter estimates
#if.Trait.cor.init -- logic; T = set Trait.cor to be the starting intertrait correlation matrix,
#				F = use the default starting intertrait correlation matrix in mirt()
#... -- other arguments passing to mirt() 
#
#Return:
#an object of class SingleGroupClass returned from mirt(). See the documentation for mirt()  
#	
#
##########################################################################

if (Trait.cor.pos){

    #create an item parameter matrix from the transformed TIRT's item parameters
    #to be used as starting values in the M2PL model.    
    par.TIRT <- matrix(0, nc = ntraits + 1, nr = nrow(TIRT.par[[1]]))
    for (i in 1:nrow(TIRT.par[[1]])) {
        par.TIRT[i, TIRT.par[[1]][i, "dim1"]] <- TIRT.par[[1]][i, 
            "a1"]
        par.TIRT[i, TIRT.par[[1]][i, "dim2"]] <- TIRT.par[[1]][i, 
            "a2"]
        par.TIRT[i, ntraits + 1] <- TIRT.par[[1]][i, "d12"]
    }
    colnames(par.TIRT) <- c(paste0("a", 1:ntraits), "d12")

    #set up a mirt object and fix the estimates of item parameters and intertrait correlations to their starting values
   
    fit.Triplet.TIRT.mirt <- M2PL_run(data = Triplet.TIRT.mplus.result[[1]]$rdata, Dmatrix = Dmatrix.2, 
        if.est.cor = T, par = par.TIRT, Trait.cor = Trait.cor.TIRT, 
        est.method = "QMCEM", TOL = NaN, if.est.SE = F, quadpts = 20000)

}

#Estimate Triplet-2PLM on Triplets

#Use previously simulated triplet data with the same keyed direction: sim.data.Triplet

#the sign (direction) of each statement in each item
data_sign <- sign(sim.data.Triplet[[1]][,c("a1","a2","a3")])

#the ID of the trait measured by each statement in each item
data_dim <- rbind(t(combn(nf,3)), t(combn(nf,3)))

#create a matrix of item parameter starting values for Triplet-2PLM 
par <- as.matrix(cbind(data_sign,0,0,0, data_dim)[,c(1,4,7,2,5,8,3,6,9)])
colnames(par) <- paste0(c("a","d", "dim"), rep(1:3, each=3))

#Simulated Triplet data
data_code <- sim.data.Triplet[[3]]

##################################################################
#Function to estimate Triplet-2PLM in mirt   
#
#Description:
#Estimate Triplet-2PLM using the mirt function with the createItem feature. 
#For the MHRM algorithm, the original mirt function carries out the MHRM standard errors (SE) estimation separately 
#after the parameter estimation is done, and thus, it takes much longer to obtain SE estimates. The mirt function is modified 
#so that the parameters and their SE estimations for MHRM were 
#performed simultaneously.    
#
#Usage:
#Triplet_2PL_run(data, Dmatrix, if.est.cor=T, par, Trait.cor=NULL, 
#est.method='MHRM',TOL=NULL, if.est.SE=T)
#
#Arguments:
#data -- a data matrix to mirt; see the document for the mirt function 
#Dmatrix -- a data matrix containing the ID of the trait measured by each statement in each item
#if.est.cor -- logic; T = estimate the intertrait correlation matrix, 
#		F = fix the intertrait correlation matrix to be the starting values 
#par -- a matrix or dataframe containing the slope of each statement with variable names "a1", "a2", and "a3", 
#and the intercept of each statement with variable names "d1", "d2", and "d3", for a Triplet-2PLM model, which are used as starting values in the estimation
#Trait.cor -- intertrait correlation matrix; if not NULL, use it as the starting value of the intertrait correlation matrix
#est.method -- same as the method argument in the mirt function
#TOL -- same as the TOL argument in the mirt function
#if.est.SE -- logic; T = estimate standard errors of item parameter estimates
#
#Return:
#an object of class SingleGroupClass returned from mirt(). See the documentation for mirt()  
#	
#
##########################################################################


fit.Triplet.2PLM <- Triplet_2PL_run(data=data_code, Dmatrix=data_dim, if.est.cor=T, par=par, 
	Trait.cor=NULL, est.method='MHRM',TOL=NULL, if.est.SE=T)
